# Supplementary material for: Estimated Acute Effects of Ozone on Mortality in a Rural District of Beijing, China, 2005–2013: A Time-Stratified Case-Crossover Study
Source: Int J Environ Res Public Health. 2018 Nov 5;15(11):2460. doi: 10.3390/ijerph15112460 (PMC6266742; doi:10.3390/ijerph15112460)
Supplement: Supplementary file 1 [file ijerph-15-02460-s001.zip]

Archive with 3 entries (2 files):
- suppl..pdf
- __MACOSX/
- __MACOSX/._suppl..pdf
